# Supplementary material for: Process Model Approach to Predict Tablet Weight Variability for Direct Compression Formulations at Pilot and Production Scale
Source: Pharmaceutics. 2021 Jul 7;13(7):1033. doi: 10.3390/pharmaceutics13071033 (PMC8308976; doi:10.3390/pharmaceutics13071033)
Supplement: Supplementary file 1 [file pharmaceutics-13-01033-s001.zip]

Archive with 1 entries (1 files):
- pharmaceutics-1244512-supplementary.pdf
